# Supplementary material for: Effect of Treating Periodontal Disease in Pregnant Women to Reduce the Risk of Preterm Birth and Low Birth Weight: An Umbrella Review
Source: Medicina (Kaunas). 2024 Jun 4;60(6):943. doi: 10.3390/medicina60060943 (PMC11205593; doi:10.3390/medicina60060943)
Supplement: Supplementary file 1 [file medicina-60-00943-s001.zip]

Archive with 1 entries (1 files):
- medicina-3022264-supplementary.pdf
